# Supplementary material for: Role of Human Microbiome in Development and Management of Head and Neck Squamous Cell Carcinoma
Source: Cancers (Basel). 2025 Jul 3;17(13):2238. doi: 10.3390/cancers17132238 (PMC12249478; doi:10.3390/cancers17132238)
Supplement: Supplementary file 1 [file cancers-17-02238-s001.zip]

Archive with 1 entries (1 files):
- cancers-3683350-supplementary.pdf
